# Supplementary material for: Adaptation of the Child Coeliac Disease Food Attitudes and Behaviours Scale (Child CD-FAB) into Brazilian Portuguese: Translation and Evaluation of Reproducibility and Internal Consistency
Source: Nutrients. 2025 Aug 21;17(16):2704. doi: 10.3390/nu17162704 (PMC12389570; doi:10.3390/nu17162704)
Supplement: Supplementary file 1 [file nutrients-17-02704-s001.zip]

Archive with 1 entries (1 files):
- nutrients-3801825-supplementary.pdf
